# Supplementary material for: UK universities compliance with the Concordat to Support Research Integrity: findings from cross-sectional time-series
Source: PeerJ. 2019 Jul 16;7:e7292. doi: 10.7717/peerj.7292 (PMC6640619; doi:10.7717/peerj.7292)
Supplement: Supplemental Information 1 [file peerj-07-7292-s001.xlsx]

## Sheet: Survey_2014
University	University Website URL	Position Title	Name	Email	Phone number	Mail address	Search term = Misconduct	Search term = Whistleblowing	Search term = Research Integrity	Observations
University of Aberdeen	http://www.abdn.ac.uk/medical/mhra/	Vice-Principal for Research and Knowledge Exchange	Phil Hannaford ?	p.hannaford@abdn.ac.uk	+44 (0)1224 437211		N/A	N/A	5
University of Abertay Dundee	http://www.abertay.ac.uk/						N/A	N/A	N/A	Search bar is broken
Aberystwyth University	http://www.aber.ac.uk/						N/A	N/A	N/A	Login screen reached
Anglia Ruskin University	http://www.anglia.ac.uk/						N/A	N/A	N/A	Told to address complaints to Registrar and Secretary
University of the Arts London	www.art.ac.uk		Claire Clark		207149855	Room E204 Chelsea College of Art & Design 16 John Islip Street London SW1P 4JU	N/A	1		A 'Whistleblowing form' is alluded to on the website but could not be found (may be in intranet)
Aston University	http://www.aston.ac.uk/	Vice-Chancellor					3	N/A	N/A	Search for 'Vice-Chancellor' revealed PA & Executive Assistants' E-mail addresses after 1 click
Bangor University	http://www.bangor.ac.uk/						N/A	N/A	N/A	Search bar is broken
University of Bath	http://www.bath.ac.uk	Executive Officer	Maria Wells	m.wells@bath.ac.uk	44 (0) 1225 384882		N/A	N/A	2
Bath Spa University	http://www.bathspa.ac.uk/	Complaints Officer			01225 875875	Bath Spa University, Newton St Loe, Bath BA2 9BN.	3	N/A	2	Information in .doc format
University of Bedfordshire	http://www.beds.ac.uk/						N/A	N/A	N/A
Birkbeck, University of London	http://www.bbk.ac.uk/	College Secretary	Keith Harrison				1	N/A	1	Search for 'College Secretary' revealed name after 1 click.
University of Birmingham	www.birmingham.ac.uk	Head of College					3	3	N/A
Birmingham City University	http://www.bcu.ac.uk/	Bosrd of Trustees					4	N/A	N/A	Information in .PDF format
University of Bolton	http://www.bolton.ac.uk/	Vice Principal					6	N/A	N/A	Search for 'Vice Principle' returned no useful results (unless Vice chancellor = Vice Principal)
Bournemouth University	http://home.bournemouth.ac.uk/						N/A	N/A	N/A	Search bar is broken
University of Bradford	http://www.bradford.ac.uk/external/						N/A	N/A	N/A
University of Brighton	http://www.brighton.ac.uk/						N/A	N/A	N/A
University of Bristol	http://www.bristol.ac.uk/	Vice Chancellor					1	N/A	N/A	searching for 'Research Integrity' gave a Research Governance group (research-governance@bristol.ac.uk) after 4 clicks
Brunel University	http://www.brunel.ac.uk	Vice Chancellor					N/A	N/A	N/A
The University of Buckingham	http://www.buckingham.ac.uk									A 'Governance Portal' is linked to at the bottom of the page, but requires login
University of Cambridge	www.cam.ac.uk						N/A	N/A	N/A	new info Jan 2015 but still no named person
Canterbury Christ Church University	www.caterbury.ac.uk	University Solicitor					N/A	2	N/A
Cardiff Metropolitan University	www.uwic.ac.uk	Research Misconduct Advisor					2	N/A	N/A
Cardiff University	www.cardiff.ac.uk	Governance Manager	Sharon Orton	Governance@cf.ac.uk	(029) 2087 4888		1	1	N/A
University of Central Lancashire	www.uclan.ac.uk						N/A	N/A	N/A
University of Chester	www.chester.ac.uk						N/A	N/A	N/A
University of Chichester	www.chi.ac.uk	Director of Research	Andy Dixon	a.dixon@chi.ac.uk			1	N/A	1	All queries in relation to research integrity at the University should be directed to the Director of Research, Dr Andy Dixon (a.dixon@chi.ac.uk)', not specifically allegations
City University London	http://www.city.ac.uk/	University Secretary		F.A.Toop@city.ac.uk		City University London Northampton Square London EC1V 0HB United Kingdom	N/A	1	N/A
Coventry University	http://www.coventry.ac.uk/						N/A	N/A	N/A
Cranfield University	http://www.cranfield.ac.uk/						N/A	N/A	N/A
University of Cumbria	www.cumbria.ac.uk	Secretary to the University Board		whistleblowing@cumbria.ac.uk			N/A	1	N/A
De Montfort University	www.dmu.ac.uk						N/A	N/A	N/A
University of Derby	www.derby.ac.uk	Vice-Chancellor					1	N/A	N/A
University of Dundee	www.dundee.ac.uk	University Secretary					2	2	N/A	Chair of the Research Governance & Policy Sub-Committee was mentioned in a page on the concordat, but policy said to contact secretary.
Durham University	www.dur.ac.uk	Chief Operating Officer (Registrar)	Paulina Lubacz	paulina.lubacz@durham.ac.uk			1	N/A	2	Title found from 'Misconduct' e-mail address found (in .docx format) from 'Research Integrity'.
University of East Anglia	www.uea.ac.uk						N/A	N/A	N/A
University of East London	www.uel.ac.uk						N/A	N/A	N/A
Edge Hill University	www.edgehill.ac.uk	RIO					1	1	1
The University of Edinburgh	www.ed.ac.uk	Whistleblowing Officer	Becky Goss	Becky.Goss@eusa.ed.ac.uk	0131 650 9294		N/A	N/A	N/A
Edinburgh Napier University	www.napier.ac.uk						N/A	N/A	N/A	For all research integrity and ethics queries, please contact: Elaine Lambie Edinburgh Napier University Sighthill Campus, Sighthill Court Edinburgh EH11 4BN Email: e.lambie@napier.ac.uk Tel: 0131 455 6366'
University of Essex	www.essex.ac.uk						N/A	N/A	N/A
University of Exeter	www.exeter.ac.uk						N/A	N/A	N/A
University of Glasgow	www.gla.ac.uk	Vice Principal for Research	Miles Padgett	Miles.Padgett@glasgow.ac.uk		11 the Square University of Glasgow G12 8QQ	1	N/A	N/A
Glasgow Caledonian University	www.gcal.ac.uk						N/A	N/A	N/A	raise their concerns, in confidence to their Dean/Head of Division/Line Manager/Director of Research/Chair of the University’s Ethics Committee/ Chair of the HDC/ Chair of RKTCDC'
University of Gloucestershire	www.glos.ac.uk						N/A	N/A	N/A
Glyndŵr University	www.glyndwr.ac.uk	Pro Vice-Chancellor (Operations)		a.howells@glyndwr.ac.uk			1	N/A	1
Goldsmiths, University of London	www.gold.ac.uk	Associate Pro-Warden (Research Integrity)	Christopher French	c.french@gold.ac.uk	44 (0)20 7919 7882	Room 311 Whitehead Building, Psychology Department, Goldsmiths, University of London, New Cross, SE14 6NW	N/A	N/A	5	Found on a 'Who's Who' page
University of Greenwich	www.gre.ac.uk						N/A	N/A	N/A
Guildhall School of Music and Drama	www.gsmd.ac.uk						N/A	N/A	N/A
Heriot-Watt University	www.hw.ac.uk						N/A	N/A	N/A
University of Hertfordshire	www.herts.ac.uk		Susan Grey	s.grey@herts.ac.uk			3	N/A	1
Heythrop College	www.heythrop.ac.uk						N/A	N/A	N/A
University of Huddersfield	www.hud.ac.uk						N/A	N/A	N/A	access to 'http://www.hud.ac.uk/research/intranet/committeesandgroups/researchintegritygroup/' required login.
The University of Hull	www.hull.ac.uk						N/A	N/A	N/A
Imperial College London	www.imperial.ac.uk						N/A	N/A	N/A	formal notification of an allegation must be made in strict confidence to the Chair of the Research Misconduct Response Group
Institute of Education	www.ioe.ac.uk	Pro-Director: Research and Development	Michael Reiss	m.reiss@ioe.ac.uk	44 (0)20 7612 6092		1	N/A	N/A	Finding name required search for 'Pro-Director: Research and Development' and 1 click and finding tel, email required search for 'Michael Reiss' and 1 click
Keele University	www.keele.ac.uk						N/A	N/A	N/A
University of Kent	www.kent.ac.uk						N/A	N/A	N/A	Reports to be made 'to the Dean of the Faculty to which the Respondent [accused] belongs' (2 from 'Misconduct')
King's College London	www.kcl.ac.uk		Ian Creagh	nicola.sainsbury@kcl.ac.uk			1	N/A	4
Kingston University	www.kingston.ac.uk						N/A	N/A	N/A	The Instigator makes an allegation of misconduct, in confidence, in writing to the Dean of the Faculty.' (1 from 'Misconduct')
Lancaster University	www.lancaster.ac.uk	Secretary, University Research Ethics Committee	Sarah Taylor	s.c.taylor@lancaster.ac.uk	44 (0)152492605	Research Support Office, Bowland Main, Lancaster University, Lancaster, LA1 4YT,	N/A	N/A	4
University of Leeds	www.leeds.ac.uk	University Secretary	Roger Gair	j.r.gair@adm.leeds.ac.uk	44 (0)113 343 4011		1	N/A	1
Leeds Metropolitan University	www.leedsmet.ac.uk	Registrar & Secretary					N/A	1	1
University of Leicester	www.le.ac.uk	Chair of the Research Policy Committee					N/A	3	3
University of Lincoln	www.lincoln.ac.uk						N/A	N/A	N/A
University of Liverpool	www.liverpool.ac.uk	Research Integrity and Governance Officer	Matthew Billington				1	N/A	1
Liverpool John Moores University	www.ljmu.ac.uk				0151 904 6475	Research Support Office, 4th Floor Kingsway House, Hatton Garden, Liverpool L3 2AJ.	2	N/A	2
University of London	www.london.ac.uk						N/A	N/A	N/A
University College London	www.ucl.ac.uk	Registrar					2	N/A	3
London Business School	www.london.edu						N/A	N/A	N/A
London Metropolitan University	www.londonmet.ac.uk						N/A	N/A	N/A	Search results are poor
The London School of Economics and Political Science	www.lse.ac.uk	Chair of the Research Committee					1	N/A	1	Information in .doc format
London School of Hygiene and Tropical Medicine	www.lshtm.ac.uk						N/A	N/A	N/A
London South Bank University	www.lsbu.ac.uk						N/A	N/A	N/A
Loughborough University	www.lboro.ac.uk	Chief Operating Officer	(Richard Taylor)	(R.Taylor@lboro.ac.uk)			1	1	-3	search for 'Research Integrity' gave name, e-mail & title after 3 clicks, others gave title after 1
The University of Manchester	www.manchester.ac.uk	Vice President for Research and Innovation		Research-Governance@Manchester.ac.uk		Vice President for Research and Innovation c/o University Research Office, Christie Building, University of Manchester, Oxford Road, Manchester M13 9PL	2	N/A	N/A
Manchester Metropolitan University	www.mmu.ac.uk						N/A	N/A	N/A
Middlesex University	www.mdx.ac.uk						N/A	N/A	N/A
Newcastle University	www.ncl.ac.uk						N/A	N/A	N/A
The University of Northampton	www.northampton.ac.uk						N/A	N/A	N/A
Northumbria University	www.northumbria.ac.uk						N/A	N/A	N/A
The University of Nottingham	www.nottingham.ac.uk	Registrar					N/A	1	N/A
Nottingham Trent University	www.ntu.ac.uk						N/A	N/A	N/A
The Open University	www.open.ac.uk						N/A	N/A	N/A
School of Oriental and African Studies	www.soas.ac.uk	Registrar	Laura Gibbs			Directorate, Room 115 - College Buildings, SOAS, University of London, Thornhaugh Street, Russell Square, London WC1H 0XG	2
University of Oxford	www.ox.ac.uk		Kathryn Dally	Kathryn.dally@admin.ox.ac.uk			1	N/A	4
Oxford Brookes University	www.brookes.ac.uk	Pro Vice-Chancellor, Research and Knowledge Transfer					1	N/A	N/A
Plymouth University	www.plymouth.ac.uk						N/A	N/A	N/A	Search function V.poor (no results for 'Misconduct' or 'Whistleblowing'
University of Portsmouth	www.port.ac.uk	University Secretary					1	2		Information in .PDF format
Queen's University Belfast	www.qub.ac.uk						N/A	N/A	N/A	Whistleblowing policy directs allegations to their line manager
Queen Margaret University	www.qmu.ac.uk			complaints@qmu.ac.uk			1	N/A	1	Information in .doc format
Queen Mary, University of London	www.qmul.ac.uk						N/A	N/A	N/A	Search Function broken
Royal Academy of Music	www.ram.ac.uk						N/A	N/A	N/A
University of Reading	www.reading.ac.uk		Head of Governance	k.n.hodgson@reading.ac.uk			N/A	N/A	2
Robert Gordon University	www.rgu.ac.uk						N/A	N/A	N/A
University of Roehampton	www.roehampton.ac.uk						N/A	N/A	N/A
Royal College of Art	www.rca.ac.uk						N/A	N/A	N/A	Search Function broken
Royal College of Music, London	www.rcm.ac.uk						N/A	N/A	N/A
Royal Holloway, University of London	www.rhul.ac.uk	Head of Human Resources					1	N/A	N/A
Royal Veterinary College	www.rvc.ac.uk	Principal					2	N/A	N/A	Information in .doc format
Swansea University	www.swansea.ac.uk	Registrar					1	N/A	12	Information in .doc format
University of Salford	www.salford.ac.uk						N/A	N/A	N/A
Sheffield Hallam University	www.shu.ac.uk						N/A	N/A	N/A
University of Southampton	www.southampton.ac.uk						N/A	N/A	N/A
Southampton Solent University	www.solent.ac.uk						N/A	N/A	N/A
University of St Andrews	www.st-andrews.ac.uk	Convener of the Audit Committee of the University Court	Mary Popple	whistleblowing@st-andrews.ac.uk			N/A	1	N/A
St George's, University of London	www.sgul.ac.uk	Dean for Research & Enterprise (Named Person)					2	N/A	1
Staffordshire University	www.staffs.ac.uk						N/A	N/A	N/A
University of Stirling	www.stir.ac.uk	Deputy University Secretary		deputy.secretary@stir.ac.uk	01786 467030/Extn. 7030		N/A	2	N/A
University of Strathclyde	www.strath.ac.uk						N/A	N/A	N/A
University of Sunderland	www.sunderland.ac.uk	Chair of Postgraduate Research Degrees Sub-committee					1	N/A	N/A
University of Surrey	www.surrey.ac.uk						N/A	N/A	N/A
University of Sussex	www.sussex.ac.uk	Registrar & Secretary		registrar@sussex.ac.uk	3814	Sussex House	N/A	1	N/A
Swansea Metropolitan University	www.smu.ac.uk						N/A	N/A	N/A
Teesside University	www.tees.ac.uk						N/A	N/A	N/A
Trinity Laban Conservatoire of Music and Dance	www.trinitylaban.ac.uk						N/A	N/A	N/A
University of Ulster	www.ulster.ac.uk	University Secretary	Eamon Mullan	e.mullan@ulster.ac.uk	(028) 7012 4563		N/A	1	N/A
University of Wales	www.wales.ac.uk						N/A	N/A	N/A
University of Wales, Newport/ University of South Wales	www.southwales.ac.uk						N/A	N/A	N/A	Page on research governance exists, but is devoid of content.
University of Wales Trinity Saint David	www.trinitysaintdavid.ac.uk						N/A	N/A	N/A
The University of Warwick	www.warwick.ac.uk	Registrar	Ken Sloan	registrar@warwick.ac.uk	44 (0)24 7652 3704	University of Warwick Coventry CV4 8UW UK	5	4	10
University of the West of England, Bristol	www.uwe.ac.uk	Vice-Chancellor					N/A	1	2
University of West London	www.uwl.ac.uk						N/A	N/A	N/A
University of the West of Scotland	www.uws.ac.uk	Secretary to Court				University of the West of Scotland, High Street, Paisley, PA1 2BE	N/A	1	N/A
University of Westminster	www.westminster.ac.uk	University of the West of Scotland, High Street, Paisley, PA1 2BE					1	N/A	N/A
The University of Winchester	www.winchester.ac.uk	University Security and Safety Officer					N/A	1	N/A
University of Wolverhampton	www.wlv.ac.uk	University Registrar & Secretary	Helen Lloyd Wildman	h.l.wildman@wlv.ac.uk		Wulfruna Street, Wolverhampton, WV1 1LY	N/A	1	N/A
University of Worcester	www.worcester.ac.uk						N/A	N/A	N/A
The University of York	www.york.ac.uk						N/A	N/A	N/A
York St John University	www.yorksj.ac.uk	Registrar and Secretary to the Governing Body					N/A	3	N/A
	http://www.bath.ac.uk	University Secretary					N/A	2	N/A
		54	24	27	15	13

## Sheet: Time sheet
	date	time spent
	2014-06-24	01:03:00
	2014-06-25	00:58:00
	2014-06-26	2:12:00
	2014-06-27	0:48:00
	2014-06-28
	2014-06-29
	2014-06-30	1:24:00
	2014-07-01	0:43:00
	2014-07-02	0:51:00
	2014-07-03
	2014-07-04	00:42:00
	2014-07-05
	2014-07-06
	2014-07-07
	2014-07-08
	2014-07-09
	2014-07-10
	2014-07-11
	2014-07-12
	2014-07-13
	2014-07-14
	2014-07-15
	2014-07-16
	2014-07-17
	2014-07-18
	2014-07-19
	2014-07-20
	2014-07-21
	2014-07-22
	2014-07-23
	2014-07-24
	2014-07-25
	2014-07-26
	2014-07-27
	2014-07-28
	2014-07-29
	2014-07-30
	2014-07-31
	2014-08-01
	2014-08-02
	2014-08-03	01:00:00
	2014-08-04
	2014-08-05	1:02:00
	2014-08-06	1:04:00
	2014-08-07
	2014-08-08
	2014-08-09
	2014-08-10
	2014-08-11
	2014-08-12	1:45:00
	2014-08-13
	2014-08-14
	2014-08-15	0:10:00
	2014-08-16
	2014-08-17
	2014-08-18
	2014-08-19
	2014-08-20
	2014-08-21
	2014-08-22
	2014-08-23
	2014-08-24
	2014-08-25
	2014-08-26
	2014-08-27
	2014-08-28
	2014-08-29
	2014-08-30
	2014-08-31
	2014-09-01
	2014-09-02
	2014-09-03
	2014-09-04
	2014-09-05
	2014-09-06
	2014-09-07
		13:42:00

## Sheet: General Observations
	General Observations / nOTES
	Misconduct' and 'Whistleblowing' often lead to pages concerning general misconduct & whistleblowing, as opposed to beingin the context of research integrity.
	However, general misconduct/whistleblowing policy *may* be relevant to research integrity.
	Information is often directed towards university staff / students, as opposed to external people
	Many policies do not specify a single person to contact, but rather the relevant person in a school/department/college
	n,N/A,n is a common pattern of results
	The Procedures for Allegations of misconduct may vary as to the status of the researcher (e.g. A student's research may be questioned under Academic Misconduct, whereas a professional Researcher's research may fall under a different policy.)
	Many policies refer to an individual department (often medical/ nursing) as opposed to the entire university
	Results may be biased due to ordering of search terms, by knowledge of site architecture and pages in existance, as well as the 'Satisfaction of search' effect, uppon finding information
