# Supplementary material for: UK universities compliance with the Concordat to Support Research Integrity: findings from cross-sectional time-series
Source: PeerJ. 2019 Jul 16;7:e7292. doi: 10.7717/peerj.7292 (PMC6640619; doi:10.7717/peerj.7292)
Supplement: Supplemental Information 2 [file peerj-07-7292-s002.xlsx]

## Sheet: Survey_2018
University	University Website URL	Specific RI page found	Annual RI report	Report URL	Position Title	Name	Email	Phone number	Mail address (with name)	Search term = Misconduct	Search term = Whistleblowing	Search term = Research Integrity	Observations
University of Aberdeen	http://www.abdn.ac.uk	yes	16	https://www.abdn.ac.uk/staffnet/documents/policy-zone-research-and-knowledge-exchange/ANNUAL_STATEMENT_TO_COURT_FOR_2015.pdf		yes	yes	no	no
University of Abertay Dundee	http://www.abertay.ac.uk/	no	no			no	no	no	no
Aberystwyth University	http://www.aber.ac.uk/	yes	17	https://www.aber.ac.uk/en/media/departmental/rbi/staff-students/ethics/Annual-Integrity-Statement-2016---2017.pdf		yes	yes	no	no
Anglia Ruskin University	https://www.anglia.ac.uk/	yes	14, 15, 16, 17	https://www.anglia.ac.uk/research/research-environment/research-ethics-and-integrity/research-integrity		yes	yes	no	no
University of the Arts London	www.arts.ac.uk	yes	15, 16, 17	http://www.arts.ac.uk/media/arts/research/Research-Integrity_statement_2016-17.pdf		yes	yes	no	no
Aston University	http://www.aston.ac.uk/	yes	17	http://www.aston.ac.uk/research/research-strategy-and-policy/research-integrity/		yes	yes	yes	no
Bangor University	http://www.bangor.ac.uk/	yes	no			yes	yes	internal extension	no
University of Bath	http://www.bath.ac.uk	yes	17	http://www.bath.ac.uk/corporate-information/annual-statement-on-research-integrity/		yes	yes	yes	yes
Bath Spa University	http://www.bathspa.ac.uk/	yes	15, 16, 17	https://www.bathspa.ac.uk/media/bathspaacuk/research-and-enterprise/strategy-centres-and-themes/May-2017-Compliance-with-Concordat-Statement-to-HEFCE.pdf		yes	yes	yes	no
University of Bedfordshire	http://www.beds.ac.uk/	yes	no			yes	yes	no	no
Birkbeck, University of London	http://www.bbk.ac.uk/	yes	no			yes	yes	no	no				policy approved late 2017
University of Birmingham	www.birmingham.ac.uk	yes	17	https://intranet.birmingham.ac.uk/finance/documents/public/university-of-birmingham-research-integrity-statement.pdf		yes	yes	yes	no
Birmingham City University	http://www.bcu.ac.uk/	no	no			no	no	no	no
University of Bolton	http://www.bolton.ac.uk/	yes	no			yes	yes	yes	no
Bournemouth University	http://home.bournemouth.ac.uk/	no	no			no	no	no	no
University of Bradford	http://www.bradford.ac.uk/external/	no	no			no	no	no	no
University of Brighton	http://www.brighton.ac.uk/	no	no			no	no	no	no
University of Bristol	http://www.bristol.ac.uk/	yes	no			team	yes	yes	yes
Brunel University	http://www.brunel.ac.uk	yes	17	http://www.brunel.ac.uk/research/Research-Integrity/Documents/PDF/Research-Integrity-Review-statement-2017.pdf		yes	yes	no	no				http://www.brunel.ac.uk/research/Research-Integrity/Documents/PDF/Brunel-University-London-statement.pdf
The University of Buckingham	http://www.buckingham.ac.uk	no	no			no	no	no	no
University of Cambridge	www.cam.ac.uk	yes	14, 15, 16, 17	https://www.research-integrity.admin.cam.ac.uk/files/university_of_cambridge_research_integrity_report_2016-17.pdf		yes	yes	no	no
Canterbury Christ Church University	www.canterbury.ac.uk	yes	16	http://www.canterbury.ac.uk/research-and-consultancy/documents/annual-statement-on-research-governance.pdf		no	yes	no	no
Cardiff Metropolitan University	www.cardiffmet.ac.uk	no	no			no	no	no	no
Cardiff University	www.cardiff.ac.uk	yes	17	https://www.cardiff.ac.uk/__data/assets/pdf_file/0010/937018/Annual-Statement-on-Research-Integrity-2017.pdf		yes	yes	yes	no
University of Central Lancashire	www.uclan.ac.uk	yes	no			yes	yes	no	no
University of Chester	www.chester.ac.uk	yes	yes (14-17)	https://www.chester.ac.uk/research/research-integrity-governance		yes	yes	no	no
University of Chichester	www.chi.ac.uk	yes	no			yes	yes	yes	no
City University London	http://www.city.ac.uk/	yes	17	https://www.city.ac.uk/__data/assets/pdf_file/0003/381513/Annual-Research-Integrity-Report-to-Council-2016.pdf		yes	yes	yes	no				notes that this is the 1st annual report
Coventry University	http://www.coventry.ac.uk/	no	17	https://www.coventry.ac.uk/Global/08%20New%20Research%20Section/Academic%20Integrity%20Report-2016-2017-FINAL.pdf		no	no	no	no
Cranfield University	http://www.cranfield.ac.uk/	no	17	https://www.cranfield.ac.uk/about/governance-and-policies/policies-and-regulations		no	no	no	no
University of Cumbria	www.cumbria.ac.uk	no	no			no	no	no	no
De Montfort University	www.dmu.ac.uk	yes	16	http://www.dmu.ac.uk/documents/research-documents/ethics-faculty-procedures/annual-report-15-16.pdf		yes	yes	yes	yes
University of Derby	www.derby.ac.uk	yes	no			no	no	no	no				one sentence on webpage saying no formal investigations in 16/17
University of Dundee	www.dundee.ac.uk	yes	13, 14, 15, 16, 17	https://www.dundee.ac.uk/media/dundeewebsite/ethics/documents/RGPSC-Report-to-Court-2016-17-Feb-18.pdf		yes	yes	no	no				annual reports from 2011 but only 2013 has concordat details
Durham University	www.dur.ac.uk	yes	17	https://www.dur.ac.uk/research.innovation/governance/integrity/		title	yes	no	no
University of East Anglia	www.uea.ac.uk	yes	17	https://portal.uea.ac.uk/documents/6207125/23333497/FINAL+Public+Statement+-+UEA+Annual+Research+Integrity+Report+2016-17+-+22+11+17.pdf/a71bac67-24c5-2c8f-d046-ace0d88bf399		yes	yes	yes	no
University of East London	www.uel.ac.uk	yes	no			yes	ues	no	no
Edge Hill University	www.edgehill.ac.uk	yes	15, 16, 17	https://www.edgehill.ac.uk/research/files/2012/05/Ethics-Report-Concordat-to-Support-Research-Integrity-2017.10.pdf		yes	yes	no	no
The University of Edinburgh	www.ed.ac.uk	yes	16	https://www.ed.ac.uk/files/atoms/files/1516_uoe_research_ethics_and_integrity_report.pdf		yes	no	no	no
Edinburgh Napier University	www.napier.ac.uk	yes	16, 17	https://www.napier.ac.uk/~/media/images/rio/research-integrity-annual-statement-2016--17v2.pdf		yes	yes	yes	yes
University of Essex	www.essex.ac.uk	yes	17	https://www1.essex.ac.uk/reo/documents/annual-assurance-statement-january-2018.pdf		yes	yes	yes	no
University of Exeter	www.exeter.ac.uk	yes	17	http://www.exeter.ac.uk/media/universityofexeter/governanceandcompliance/researchethicsandgovernance/UoE_Statement_on_Research_Integrity_2016-17_Approved_13th_July_2017.pdf		yes	yes	yes	yes
University of Glasgow	www.gla.ac.uk	yes	15, 16, 17	https://www.gla.ac.uk/media/media_560109_en.pdf		yes	yes	yes	yes
Glasgow Caledonian University	www.gcal.ac.uk	yes	no			no	no	no	no
University of Gloucestershire	www.glos.ac.uk	yes	no			yes	yes	no	no
Glyndŵr University	www.glyndwr.ac.uk	no	13, 14, 15, 16, 17	https://glynfo.glyndwr.ac.uk/mod/resource/view.php?id=5935		no	no	no	no
Goldsmiths, University of London	www.gold.ac.uk	yes	15, 16, 17	https://www.gold.ac.uk/media/documents-by-section/research-and-enterprise/about/governance/2016-17_Goldsmiths-RI-statement_Council-approved_16jun16.pdf		yes	yes	no	no
University of Greenwich	www.gre.ac.uk	yes	no			no	no	no	no
Guildhall School of Music and Drama	www.gsmd.ac.uk	no	no			no	no	no	no
Heriot-Watt University	www.hw.ac.uk	yes	no			no	no	no	no
University of Hertfordshire	www.herts.ac.uk	yes	14, 15, 16	https://www.herts.ac.uk/__data/assets/pdf_file/0009/182583/2015-16-Final-UH-Annual-Report-on-Research-Integrity.pdf		yes	yes	yes	no
Heythrop College	www.heythrop.ac.uk	yes	17			yes	yes	yes	yes				college is closing after 17/18
University of Huddersfield	www.hud.ac.uk	yes	14, 15, 16, 17	https://research.hud.ac.uk/media/assets/document/research/strategyandpolicy/Final2016-17ResearchIntegrityAnnualStatement.pdf		yes	yes	no	no
The University of Hull	www.hull.ac.uk	yes	15, 16, 17	https://www.hull.ac.uk/work-with-us/research/site-elements/docs/annual-statement-of-research-integrity-2017.pdf		no	yes	no	no
Imperial College London	www.imperial.ac.uk	yes	16, 17	http://www.imperial.ac.uk/media/imperial-college/research-and-innovation/research-office/Research-Integrity-Annual-Report.pdf		yes	yes	yes	yes				very detailed report
Institute of Education	www.ioe.ac.uk	yes	15, 16	http://www.ucl.ac.uk/research/integrity/pdfs/UCL-Research-Integrity-Annual-Statement-2015-16		yes	yes	yes	yes				part of UCL
Keele University	www.keele.ac.uk	yes	16, 17	https://www.keele.ac.uk/media/keeleuniversity/res/researchsupport/researchcommitteepapers/Annual%20Statement%20on%20RI%202016-17.pdf		yes	yes	yes	yes				v good, clear page and contact details
University of Kent	www.kent.ac.uk	yes	17	https://research.kent.ac.uk/researchservices/wp-content/uploads/sites/51/2017/04/Annual-Report-for-Senate-2016-17.pdf		yes	yes	yes	yes
King's College London	www.kcl.ac.uk	yes	17	https://www.kcl.ac.uk/innovation/research/support/conduct/Research-Integrity-Statement.aspx		yes	yes	yes	no
Kingston University	www.kingston.ac.uk	no	no			no	no	no	no
Lancaster University	www.lancaster.ac.uk	yes	14, 15, 17	http://www.lancaster.ac.uk/media/lancaster-university/content-assets/documents/res/research-governance--ethics/ResearchIntegrityReport2016-17.pdf		yes	yes	yes	yes				no report for 15/16
University of Leeds	www.leeds.ac.uk	yes	no			yes	yes	yes	no				hard to find! Didn't come up on initial search
Leeds Beckett University	www.leedsbeckett.ac.uk	no	no			no	no	no	no
University of Leicester	www.le.ac.uk	yes	14, 15, 16, 17	https://www2.le.ac.uk/offices/researchsupport/2017IntegrityReportfinal.pdf		no	yes	yes	no
University of Lincoln	www.lincoln.ac.uk	yes	no			yes	yes	yes	no
University of Liverpool	www.liverpool.ac.uk	yes	17	https://www.liverpool.ac.uk/research-integrity/annual-statement/		no	yes	yes	no
Liverpool John Moores University	www.ljmu.ac.uk	no	no			no	no	no	no
University of London	www.london.ac.uk	no	no			no	no	no	no				may be in individual institution websites -- maybe exclude?
University College London	www.ucl.ac.uk	yes	14, 15, 16	http://www.ucl.ac.uk/research/integrity/pdfs/UCL-Research-Integrity-Annual-Statement-2015-16		yes	yes	yes	yes
London Business School	www.london.edu	no	no			no	no	no	no
London Metropolitan University	www.londonmet.ac.uk	no	no			no	no	no	no
The London School of Economics and Political Science	www.lse.ac.uk	no	17	https://info.lse.ac.uk/staff/divisions/research-division/Assets/Documents/PDF/LSE-annual-integrity-statement-2016-17.pdf?from_serp=1		no	no	no	no
London School of Hygiene and Tropical Medicine	www.lshtm.ac.uk	yes	12, 13, 14, 15, 16, 17	https://www.lshtm.ac.uk/files/audit-risk-committee-2017.pdf		yes	yes	no	no
London South Bank University	www.lsbu.ac.uk	yes	no			yes	yes	no	no
Loughborough University	www.lboro.ac.uk	yes	16, 17	http://www.lboro.ac.uk/media/wwwlboroacuk/content/universitycommittees/ethicsapprovalshumanparticipantssub-committee/Research%20Integrity%20statement%202017.pdf		yes	yes	yes	yes
The University of Manchester	www.manchester.ac.uk	yes	17	http://www.staffnet.manchester.ac.uk/services/rbess/governance/annualstatementofintegrity/		yes	yes	no	no
Manchester Metropolitan University	www.mmu.ac.uk	no	17	https://www2.mmu.ac.uk/media/mmuacuk/content/documents/research/Annual-Statement-of-Research-Integrity-2016-17_FINAL.pdf		no	no	no	no
Middlesex University	www.mdx.ac.uk	no	no			no	no	no	no
Newcastle University	www.ncl.ac.uk	yes	no			no	yes	no	no				not clear ' contact RES Policy team', also states 'named contact is PVC …' no name, no contact details
The University of Northampton	www.northampton.ac.uk	no	17	http://tundrasearch.northampton.ac.uk/results/showimage.aspx?index=2254936		no	no	no	no
Northumbria University	www.northumbria.ac.uk	yes	14, 15, 16, 17	https://www.northumbria.ac.uk/-/media/corporate-website/new-sitecore-gallery/research/documents/pdf/annual-bog-integrity-statement---16,-d-,17.pdf?la=en&hash=46C30C5D0496AB908762BC1916BE77A0447EBCD4		yes	yes	yes	no
The University of Nottingham	www.nottingham.ac.uk	yes	16	https://www.nottingham.ac.uk/research/resources/documents/2015-16-uon-annual-statement-on-research-integrity-to-the-council.pdf		yes	yes	no	no
Nottingham Trent University	www.ntu.ac.uk	yes	14, 15, 16, 17	https://www.ntu.ac.uk/__data/assets/pdf_file/0033/473838/Annual-Statement-on-Research-Integrity-2016-17.pdf		yes	yes	no	no
The Open University	www.open.ac.uk	no	16	http://www.open.ac.uk/about/main/sites/www.open.ac.uk.about.main/files/files/2016-annual-report-to-council-on-research-integrity.pdf		no	no	no	no
School of Oriental and African Studies	www.soas.ac.uk	yes	no			yes	no	no	yes
University of Oxford	www.ox.ac.uk	yes	14, 15, 16, 17	https://researchsupport.admin.ox.ac.uk/sites/default/files/researchsupport/documents/media/concordat_compliance_2017.pdf		no	no	no	no
Oxford Brookes University	www.brookes.ac.uk	yes	17	https://www.brookes.ac.uk/Documents/Research/Policies-and-codes-of-practice/RI_statement2016-17/		yes	yes	no	no
Plymouth University	www.plymouth.ac.uk	yes	17	https://www.plymouth.ac.uk/uploads/production/document/path/10/10737/UEG_Research_Integrity_statement_16-17final.pdf		yes	yes	yes	yes
University of Portsmouth	www.port.ac.uk	yes	17	http://www.port.ac.uk/research/ethics/CurrentDownloads/filetodownload,200467,en.pdf		yes	yes	no	no				has leaflet rather than webpage but good layout
Queen's University Belfast	www.qub.ac.uk	yes	14, 15, 16, 17	http://www.qub.ac.uk/home/Research/Governance-ethics-and-integrity/FileStore/Filetoupload,820697,en.pdf		no	no	no	no
Queen Margaret University	www.qmu.ac.uk	yes	17	https://www.qmu.ac.uk/media/3934/annual-statement-on-research-integrity-2017.docx		yes	yes	no	no
Queen Mary, University of London	www.qmul.ac.uk	no	no			no	no	no	no
Royal Academy of Music	www.ram.ac.uk	no	no			no	no	no	no
University of Reading	www.reading.ac.uk	no	no			no	no	no	no
Robert Gordon University	www.rgu.ac.uk	no	no			no	no	no	no
University of Roehampton	www.roehampton.ac.uk	yes	17	http://www.roehampton.ac.uk/globalassets/documents/ethics/annual-statement-on-research-integrity-2016-17.pdf		no	no	no	no				integrity statement is on research ethics page
Royal College of Art	www.rca.ac.uk	no	no			no	no	no	no
Royal College of Music, London	www.rcm.ac.uk	yes	no			no	no	no	yes
Royal Holloway, University of London	www.rhul.ac.uk	yes	no			yes	yes	no	no				webpage includes statement that there have been no formal investigations in 16/17
Royal Veterinary College	www.rvc.ac.uk	yes	no			no	no	no	no
Swansea University	www.swansea.ac.uk	yes	no			yes	yes	no	no
University of Salford	www.salford.ac.uk	yes	no			yes	yes	no	no				webpage includes statement that there have been no formal investigations in 16/17
Sheffield Hallam University	www.shu.ac.uk	yes	no			no	no	no	no
University of Southampton	www.southampton.ac.uk	yes	15, 16, 17	http://www.southampton.ac.uk/assets/sharepoint/groupsite/Administration/SitePublisher-document-store/Documents/Research%20Integrity%20Statement%202017%20-%20FINAL%20-%20January%202018%20_.pdf		yes	yes	yes	no
Southampton Solent University	www.solent.ac.uk	no	no			no	no	no	no
University of St Andrews	www.st-andrews.ac.uk	yes	16, 17	https://www.st-andrews.ac.uk/media/research-policy-office/documents/UStA%20Research%20Integrity%20Annual%20Statement%202016_17.pdf		yes	yes	yes	yes
St George's, University of London	www.sgul.ac.uk	no	16, 17	https://www.sgul.ac.uk/images/governance/Research_integrity_annual_statement_2017_FINAL.pdf		yes	yes	no	no
Staffordshire University	www.staffs.ac.uk	yes	no			no	yes	yes	no
University of Stirling	www.stir.ac.uk	yes	no			no	yes	no	no
University of Strathclyde	www.strath.ac.uk	yes	17	https://www.strath.ac.uk/media/1newwebsite/departmentsubject/researchintegrity/StrathclydeUniversityResearchIntegrityStatement.pdf		yes	yes	no	no
University of Sunderland	www.sunderland.ac.uk	yes	17	https://www.sunderland.ac.uk/images/external-websites/www/research/faqs/Annual-Statement-on-Research-Integrity.pdf		yes	yes	yes	no
University of Surrey	www.surrey.ac.uk	no	no			no	no	no	no
University of Sussex	www.sussex.ac.uk	yes	17	https://www.sussex.ac.uk/webteam/gateway/file.php?name=university-of-sussex-research-integrity-policy-statement-september-2016.pdf&site=274		yes	yes	no	no
Teesside University	www.tees.ac.uk	yes	14, 15, 16, 17	https://www.tees.ac.uk/docs/docrepo/research/Annual%20Statement%20on%20Research%20Integrity%202015-16.pdf		yes	yes	yes	no
Trinity Laban Conservatoire of Music and Dance	www.trinitylaban.ac.uk	yes	no			no	no	no	no
University of Ulster	www.ulster.ac.uk	yes	16	https://www.ulster.ac.uk/research/our-research/research-integrity/activity-statement-2016		yes	yes	yes	yes
University of Wales	www.wales.ac.uk	no	no			no	no	no	no
University of Wales, Newport/ University of South Wales	www.southwales.ac.uk	yes	no			yes	yes	yes	yes				page is labelled 'research misconduct''
University of Wales Trinity Saint David	www.uwtsd.ac.uk	yes	no			no	no	no	no				page is labelled 'research misconduct''
The University of Warwick	www.warwick.ac.uk	yes	15, 16, 17	https://warwick.ac.uk/services/ris/research_integrity/2016-2017_research_integrity_annual_statement.pdf		yes	yes	yes	yes
University of the West of England, Bristol	www.uwe.ac.uk	yes	no			no	no	no	no				mentions research governance team but no specific contact person for integrity
University of West London	www.uwl.ac.uk	no	no			no	no	no	no
University of the West of Scotland	www.uws.ac.uk	no	no			no	no	no	no
University of Westminster	www.westminster.ac.uk	no	17	https://www.westminster.ac.uk/file/118251/download		no	no	no	no
The University of Winchester	www.winchester.ac.uk	no	no			yes	yes	yes	no
University of Wolverhampton	www.wlv.ac.uk	no	no			no	no	no	no				ethics page has v short section on integrity but no mention of Concordat
University of Worcester	www.worcester.ac.uk	yes	16	https://www.worc.ac.uk/documents/Annual_Report_of_ERGC_15_16.pdf		yes	yes	yes	yes
The University of York	www.york.ac.uk	yes	14, 15, 16, 17	https://www.york.ac.uk/media/staffhome/research/documents/researchgovernance/Research%20Integrity%20statement%20to%20Council%20for%202016-17_FINAL.pdf		yes	yes	no	no				Internal extension number only
York St John University	www.yorksj.ac.uk	yes	no			no	no	no	no
Note Swansea Metropolitan Univ now merged with UWTSD

## Sheet: Analysis
Specific RI page found	Annual RI report	Report URL	Position Title	Search term = Whistleblowing	Search term = Research Integrity	Name	Email	Phone number	Mail address (with name)
no	16	https://www.abdn.ac.uk/staffnet/documents/policy-zone-research-and-knowledge-exchange/ANNUAL_STATEMENT_TO_COURT_FOR_2015.pdf				no	no	internal extension	no
no	16					no	no	no	no
no	16	https://www.aber.ac.uk/en/media/departmental/rbi/staff-students/ethics/Annual-Integrity-Statement-2016---2017.pdf				no	no	no	no
no	16	https://www.anglia.ac.uk/research/research-environment/research-ethics-and-integrity/research-integrity				no	no	no	no
no	16	http://www.arts.ac.uk/media/arts/research/Research-Integrity_statement_2016-17.pdf				no	no	no	no
no	16	http://www.aston.ac.uk/research/research-strategy-and-policy/research-integrity/				no	no	no	no
no	16					no	no	no	no
no	16	http://www.bath.ac.uk/corporate-information/annual-statement-on-research-integrity/				no	no	no	no
no	17	https://www.bathspa.ac.uk/media/bathspaacuk/research-and-enterprise/strategy-centres-and-themes/May-2017-Compliance-with-Concordat-Statement-to-HEFCE.pdf				no	no	no	no
no	17					no	no	no	no	30
no	17					no	no	no	no	8
no	17	https://intranet.birmingham.ac.uk/finance/documents/public/university-of-birmingham-research-integrity-statement.pdf				no	no	no	no	6
no	17					no	no	no	no	9
no	17					no	no	no	no	14
no	17					no	no	no	no	3
no	17					no	no	no	no	70
no	17					no	no	no	no
no	17					no	no	no	no
no	17	http://www.brunel.ac.uk/research/Research-Integrity/Documents/PDF/Research-Integrity-Review-statement-2017.pdf				no	no	no	no
no	17					no	no	no	no
no	17	https://www.research-integrity.admin.cam.ac.uk/files/university_of_cambridge_research_integrity_report_2016-17.pdf				no	no	no	no
no	17	http://www.canterbury.ac.uk/research-and-consultancy/documents/annual-statement-on-research-governance.pdf				no	no	no	no
no	17					no	no	no	no
no	17	https://www.cardiff.ac.uk/__data/assets/pdf_file/0010/937018/Annual-Statement-on-Research-Integrity-2017.pdf				no	no	no	no
no	17					no	no	no	no
no	17	https://www.chester.ac.uk/research/research-integrity-governance				no	no	no	no
no	17					no	no	no	no
no	17	https://www.city.ac.uk/__data/assets/pdf_file/0003/381513/Annual-Research-Integrity-Report-to-Council-2016.pdf				no	no	no	no
no	17	https://www.coventry.ac.uk/Global/08%20New%20Research%20Section/Academic%20Integrity%20Report-2016-2017-FINAL.pdf				no	no	no	no
no	17	https://www.cranfield.ac.uk/about/governance-and-policies/policies-and-regulations				no	no	no	no
no	17					no	no	no	no
no	17	http://www.dmu.ac.uk/documents/research-documents/ethics-faculty-procedures/annual-report-15-16.pdf				no	no	no	no
no	17					no	no	no	no
no	17	https://www.dundee.ac.uk/media/dundeewebsite/ethics/documents/RGPSC-Report-to-Court-2016-17-Feb-18.pdf				no	no	no	no
no	17	https://www.dur.ac.uk/research.innovation/governance/integrity/				no	no	no	no
no	17	https://portal.uea.ac.uk/documents/6207125/23333497/FINAL+Public+Statement+-+UEA+Annual+Research+Integrity+Report+2016-17+-+22+11+17.pdf/a71bac67-24c5-2c8f-d046-ace0d88bf399				no	no	no	no
no	17					no	no	no	no
yes	17	https://www.edgehill.ac.uk/research/files/2012/05/Ethics-Report-Concordat-to-Support-Research-Integrity-2017.10.pdf				no	no	no	no
yes	12, 13, 14, 15, 16, 17	https://www.ed.ac.uk/files/atoms/files/1516_uoe_research_ethics_and_integrity_report.pdf				no	no	no	no
yes	13, 14, 15, 16, 17	https://www.napier.ac.uk/~/media/images/rio/research-integrity-annual-statement-2016--17v2.pdf				no	no	no	no
yes	13, 14, 15, 16, 17	https://www1.essex.ac.uk/reo/documents/annual-assurance-statement-january-2018.pdf				no	no	no	no
yes	14, 15, 16	http://www.exeter.ac.uk/media/universityofexeter/governanceandcompliance/researchethicsandgovernance/UoE_Statement_on_Research_Integrity_2016-17_Approved_13th_July_2017.pdf				no	no	no	no
yes	14, 15, 16	https://www.gla.ac.uk/media/media_560109_en.pdf				no	no	no	no
yes	14, 15, 16, 17					no	no	no	no
yes	14, 15, 16, 17					no	no	no	no
yes	14, 15, 16, 17	https://glynfo.glyndwr.ac.uk/mod/resource/view.php?id=5935				no	no	no	no
yes	14, 15, 16, 17	https://www.gold.ac.uk/media/documents-by-section/research-and-enterprise/about/governance/2016-17_Goldsmiths-RI-statement_Council-approved_16jun16.pdf				no	no	no	no
yes	14, 15, 16, 17					no	no	no	no
yes	14, 15, 16, 17					no	no	no	no
yes	14, 15, 16, 17					no	no	no	no
yes	14, 15, 16, 17	https://www.herts.ac.uk/__data/assets/pdf_file/0009/182583/2015-16-Final-UH-Annual-Report-on-Research-Integrity.pdf				no	no	no	no
yes	14, 15, 16, 17					no	yes	no	no
yes	14, 15, 16, 17	https://research.hud.ac.uk/media/assets/document/research/strategyandpolicy/Final2016-17ResearchIntegrityAnnualStatement.pdf				no	yes	no	no
yes	14, 15, 16, 17	https://www.hull.ac.uk/work-with-us/research/site-elements/docs/annual-statement-of-research-integrity-2017.pdf				no	yes	no	no
yes	14, 15, 17	http://www.imperial.ac.uk/media/imperial-college/research-and-innovation/research-office/Research-Integrity-Annual-Report.pdf				no	yes	no	no
yes	15, 16	http://www.ucl.ac.uk/research/integrity/pdfs/UCL-Research-Integrity-Annual-Statement-2015-16				no	yes	no	no
yes	15, 16, 17	https://www.keele.ac.uk/media/keeleuniversity/res/researchsupport/researchcommitteepapers/Annual%20Statement%20on%20RI%202016-17.pdf				team	yes	no	no
yes	15, 16, 17	https://research.kent.ac.uk/researchservices/wp-content/uploads/sites/51/2017/04/Annual-Report-for-Senate-2016-17.pdf				title	yes	no	no
yes	15, 16, 17	https://www.kcl.ac.uk/innovation/research/support/conduct/Research-Integrity-Statement.aspx				yes	yes	no	no
yes	15, 16, 17					yes	yes	no	no
yes	15, 16, 17	http://www.lancaster.ac.uk/media/lancaster-university/content-assets/documents/res/research-governance--ethics/ResearchIntegrityReport2016-17.pdf				yes	yes	no	no
yes	15, 16, 17					yes	yes	no	no
yes	15, 16, 17					yes	yes	no	no
yes	15, 16, 17	https://www2.le.ac.uk/offices/researchsupport/2017IntegrityReportfinal.pdf				yes	yes	no	no
yes	16, 17					yes	yes	no	no
yes	16, 17	https://www.liverpool.ac.uk/research-integrity/annual-statement/				yes	yes	no	no
yes	16, 17					yes	yes	no	no
yes	16, 17					yes	yes	no	no
yes	16, 17	http://www.ucl.ac.uk/research/integrity/pdfs/UCL-Research-Integrity-Annual-Statement-2015-16				yes	yes	no	no
yes	16, 17					yes	yes	no	no
yes	no					yes	yes	no	no
yes	no	https://info.lse.ac.uk/staff/divisions/research-division/Assets/Documents/PDF/LSE-annual-integrity-statement-2016-17.pdf?from_serp=1				yes	yes	no	no
yes	no	https://www.lshtm.ac.uk/files/audit-risk-committee-2017.pdf				yes	yes	no	no
yes	no					yes	yes	no	no
yes	no	http://www.lboro.ac.uk/media/wwwlboroacuk/content/universitycommittees/ethicsapprovalshumanparticipantssub-committee/Research%20Integrity%20statement%202017.pdf				yes	yes	no	no
yes	no	http://www.staffnet.manchester.ac.uk/services/rbess/governance/annualstatementofintegrity/				yes	yes	no	no
yes	no	https://www2.mmu.ac.uk/media/mmuacuk/content/documents/research/Annual-Statement-of-Research-Integrity-2016-17_FINAL.pdf				yes	yes	no	no
yes	no					yes	yes	no	no
yes	no					yes	yes	no	no
yes	no	http://tundrasearch.northampton.ac.uk/results/showimage.aspx?index=2254936				yes	yes	no	no
yes	no	https://www.northumbria.ac.uk/-/media/corporate-website/new-sitecore-gallery/research/documents/pdf/annual-bog-integrity-statement---16,-d-,17.pdf?la=en&hash=46C30C5D0496AB908762BC1916BE77A0447EBCD4				yes	yes	no	no
yes	no	https://www.nottingham.ac.uk/research/resources/documents/2015-16-uon-annual-statement-on-research-integrity-to-the-council.pdf				yes	yes	no	no
yes	no	https://www.ntu.ac.uk/__data/assets/pdf_file/0033/473838/Annual-Statement-on-Research-Integrity-2016-17.pdf				yes	yes	no	no
yes	no	http://www.open.ac.uk/about/main/sites/www.open.ac.uk.about.main/files/files/2016-annual-report-to-council-on-research-integrity.pdf				yes	yes	no	no
yes	no					yes	yes	no	no
yes	no	https://researchsupport.admin.ox.ac.uk/sites/default/files/researchsupport/documents/media/concordat_compliance_2017.pdf				yes	yes	no	no
yes	no	https://www.brookes.ac.uk/Documents/Research/Policies-and-codes-of-practice/RI_statement2016-17/				yes	yes	no	no
yes	no	https://www.plymouth.ac.uk/uploads/production/document/path/10/10737/UEG_Research_Integrity_statement_16-17final.pdf				yes	yes	no	no
yes	no	http://www.port.ac.uk/research/ethics/CurrentDownloads/filetodownload,200467,en.pdf				yes	yes	yes	no
yes	no	http://www.qub.ac.uk/home/Research/Governance-ethics-and-integrity/FileStore/Filetoupload,820697,en.pdf				yes	yes	yes	no
yes	no	https://www.qmu.ac.uk/media/3934/annual-statement-on-research-integrity-2017.docx				yes	yes	yes	no
yes	no					yes	yes	yes	no
yes	no					yes	yes	yes	no
yes	no					yes	yes	yes	no
yes	no					yes	yes	yes	no
yes	no	http://www.roehampton.ac.uk/globalassets/documents/ethics/annual-statement-on-research-integrity-2016-17.pdf				yes	yes	yes	no
yes	no					yes	yes	yes	no
yes	no					yes	yes	yes	no
yes	no					yes	yes	yes	no
yes	no					yes	yes	yes	no
yes	no					yes	yes	yes	no
yes	no					yes	yes	yes	no
yes	no					yes	yes	yes	no
yes	no	http://www.southampton.ac.uk/assets/sharepoint/groupsite/Administration/SitePublisher-document-store/Documents/Research%20Integrity%20Statement%202017%20-%20FINAL%20-%20January%202018%20_.pdf				yes	yes	yes	no
yes	no					yes	yes	yes	no
yes	no	https://www.st-andrews.ac.uk/media/research-policy-office/documents/UStA%20Research%20Integrity%20Annual%20Statement%202016_17.pdf				yes	yes	yes	no
yes	no	https://www.sgul.ac.uk/images/governance/Research_integrity_annual_statement_2017_FINAL.pdf				yes	yes	yes	no
yes	no					yes	yes	yes	yes
yes	no					yes	yes	yes	yes
yes	no	https://www.strath.ac.uk/media/1newwebsite/departmentsubject/researchintegrity/StrathclydeUniversityResearchIntegrityStatement.pdf				yes	yes	yes	yes
yes	no	https://www.sunderland.ac.uk/images/external-websites/www/research/faqs/Annual-Statement-on-Research-Integrity.pdf				yes	yes	yes	yes
yes	no					yes	yes	yes	yes
yes	no	https://www.sussex.ac.uk/webteam/gateway/file.php?name=university-of-sussex-research-integrity-policy-statement-september-2016.pdf&site=274				yes	yes	yes	yes
yes	no	https://www.tees.ac.uk/docs/docrepo/research/Annual%20Statement%20on%20Research%20Integrity%202015-16.pdf				yes	yes	yes	yes
yes	no					yes	yes	yes	yes
yes	no	https://www.ulster.ac.uk/research/our-research/research-integrity/activity-statement-2016				yes	yes	yes	yes
yes	no					yes	yes	yes	yes
yes	no					yes	yes	yes	yes
yes	no					yes	yes	yes	yes
yes	no	https://warwick.ac.uk/services/ris/research_integrity/2016-2017_research_integrity_annual_statement.pdf				yes	yes	yes	yes
yes	no					yes	yes	yes	yes
yes	no					yes	yes	yes	yes
yes	no					yes	yes	yes	yes
yes	no	https://www.westminster.ac.uk/file/118251/download				yes	yes	yes	yes
yes	no					yes	yes	yes	yes
yes	no					yes	yes	yes	yes
yes	no	https://www.worc.ac.uk/documents/Annual_Report_of_ERGC_15_16.pdf				yes	yes	yes	yes
yes	no	https://www.york.ac.uk/media/staffhome/research/documents/researchgovernance/Research%20Integrity%20statement%20to%20Council%20for%202016-17_FINAL.pdf				yes	yes	yes	yes
yes	no					yes	yes	yes	yes
37=no	58=no					58=no	51=no	88=no	107=no
92=yes	70=yes					71=yes	78=yes	41=yes	22=yes
% yes
71	55					55	60	32	17
